# Supplementary material for: Characterization of the Effect of N-(2-Methoxyphenyl)-1-methyl-1H-benzimidazol-2-amine, Compound 8, against Leishmania mexicana and Its In Vivo Leishmanicidal Activity
Source: Int J Mol Sci. 2024 Jan 4;25(1):659. doi: 10.3390/ijms25010659 (PMC10779428; doi:10.3390/ijms25010659)
Supplement: Supplementary file 1 [file ijms-25-00659-s001.zip]

Archive with 1 entries (1 files):
- ijms-2776780-supplementary.pdf
